# Supplementary material for: Expression pattern of Stlhcb gene family in potato and effects of overexpression of Stcp24 gene on potato photosynthesis
Source: PLoS One. 2024 Aug 23;19(8):e0305781. doi: 10.1371/journal.pone.0305781 (PMC11343382; doi:10.1371/journal.pone.0305781)
Supplement: S1 Data — (XLSX) [file pone.0305781.s001.xlsx]

## Sheet: Sheet5
Table S1 The 27 differential genes and their expression levels
#ID	gene_name	CK1_FPKM	CK2_FPKM	CK3_FPKM	L241_FPKM	L242_FPKM	L243_FPKM	L481_FPKM	L482_FPKM	L483_FPKM	CK1_CK2_CK3_vs_L241_L242_L243_DESeq2_FDR	CK1_CK2_CK3_vs_L241_L242_L243_DESeq2_log2FC	CK1_CK2_CK3_vs_L241_L242_L243_DESeq2_(FDR_0.05_FC_1.5)_regulated	CK1_CK2_CK3_vs_L481_L482_L483_DESeq2_FDR	CK1_CK2_CK3_vs_L481_L482_L483_DESeq2_log2FC	CK1_CK2_CK3_vs_L481_L482_L483_DESeq2_(FDR_0.05_FC_1.5)_regulated	COG_class	COG_class_annotation	GO_annotation	KEGG_annotation	KEGG_pathway_annotation	KOG_class	KOG_class_annotation	Pfam_annotation	Swiss_Prot_annotation	eggNOG_class	eggNOG_class_annotation	NR_annotation	GO_second_level_annotation
Soltu.DM.01G044260	Soltu.DM.01G044260	153.424	176.818	166.216	159.392	131.553	233.656	271.79	298.381	241.601	0.962189	0.0581376	normal	7.51815e-06	0.707982	up	--	--	Cellular Component: photosystem I (GO:0009522);; Cellular Component: photosystem II (GO:0009523);; Cellular Component: chloroplast thylakoid membrane (GO:0009535);; Biological Process: photosynthesis, light harvesting (GO:0009765);; Cellular Component: integral component of membrane (GO:0016021);; Molecular Function: chlorophyll binding (GO:0016168);; Biological Process: protein-chromophore linka…	K08917|3.5e-146|sot:102586836|K08917 light-harvesting complex II chlorophyll a/b binding protein 6 | (RefSeq) chlorophyll a-b binding protein CP24 10A, chloroplastic	Photosynthesis - antenna proteins (ko00196)	--	--	Chlorophyll A-B binding protein	Chlorophyll a-b binding protein CP24 10A, chloroplastic OS=Solanum lycopersicum OX=4081 GN=CAP10A PE=3 SV=1	C	Energy production and conversion	PREDICTED: chlorophyll a-b binding protein CP24 10A, chloroplastic [Solanum tuberosum]	cellular component: cell (GO:0005623);; cellular component: membrane (GO:0016020);; cellular component: macromolecular complex (GO:0032991);; cellular component: membrane part (GO:0044425);; cellular component: cell part (GO:0044464);; cellular component: organelle (GO:0043226);; cellular component: organelle part (GO:0044422);; biological process: metabolic process (GO:0008152);; biological proc…
Soltu.DM.02G013810	Soltu.DM.02G013810	22.8755	40.4045	31.1647	26.0734	22.8021	53.928	69.1329	63.4163	71.0858	0.981859	0.0374947	normal	3.09963e-05	0.977377	up	--	--	Cellular Component: photosystem I (GO:0009522);; Cellular Component: photosystem II (GO:0009523);; Cellular Component: chloroplast thylakoid membrane (GO:0009535);; Biological Process: photosynthesis, light harvesting (GO:0009765);; Cellular Component: integral component of membrane (GO:0016021);; Molecular Function: chlorophyll binding (GO:0016168);; Biological Process: protein-chromophore linka…	K08912|8.8e-153|sot:102589532|K08912 light-harvesting complex II chlorophyll a/b binding protein 1 | (RefSeq) chlorophyll a-b binding protein 1C, chloroplastic-like	Photosynthesis - antenna proteins (ko00196)	--	--	Chlorophyll A-B binding protein	Chlorophyll a-b binding protein 1B, chloroplastic OS=Solanum lycopersicum OX=4081 GN=CAB1B PE=3 SV=1	C	Energy production and conversion	PREDICTED: chlorophyll a-b binding protein 1C, chloroplastic-like [Solanum tuberosum]	cellular component: cell (GO:0005623);; cellular component: membrane (GO:0016020);; cellular component: macromolecular complex (GO:0032991);; cellular component: membrane part (GO:0044425);; cellular component: cell part (GO:0044464);; cellular component: organelle (GO:0043226);; cellular component: organelle part (GO:0044422);; biological process: metabolic process (GO:0008152);; biological proc…
Soltu.DM.02G014000	Soltu.DM.02G014000	395.218	401.815	449.821	563.442	772.675	897.299	1022.75	1089.89	1041.13	0.00831432	0.730671	up	2.34938e-33	1.33719	up	--	--	Cellular Component: photosystem I (GO:0009522);; Cellular Component: photosystem II (GO:0009523);; Cellular Component: chloroplast thylakoid membrane (GO:0009535);; Biological Process: photosynthesis, light harvesting (GO:0009765);; Cellular Component: integral component of membrane (GO:0016021);; Molecular Function: chlorophyll binding (GO:0016168);; Biological Process: protein-chromophore linka…	K08912|2.0e-152|sot:102593779|K08912 light-harvesting complex II chlorophyll a/b binding protein 1 | (RefSeq) Lhcb1-2; chlorophyll a-b binding protein 1C, chloroplastic	Photosynthesis - antenna proteins (ko00196)	--	--	Chlorophyll A-B binding protein	Chlorophyll a-b binding protein 1B, chloroplastic OS=Solanum lycopersicum OX=4081 GN=CAB1B PE=3 SV=1	C	Energy production and conversion	PREDICTED: chlorophyll a-b binding protein 1C, chloroplastic [Solanum tuberosum]	cellular component: cell (GO:0005623);; cellular component: membrane (GO:0016020);; cellular component: macromolecular complex (GO:0032991);; cellular component: membrane part (GO:0044425);; cellular component: cell part (GO:0044464);; cellular component: organelle (GO:0043226);; cellular component: organelle part (GO:0044422);; biological process: metabolic process (GO:0008152);; biological proc…
Soltu.DM.02G014010	Soltu.DM.02G014010	8.34735	10.8098	13.3424	11.1166	14.0683	23.4386	26.3451	28.6185	27.6303	0.506395	0.423801	normal	4.74864e-10	1.29787	up	--	--	Cellular Component: photosystem I (GO:0009522);; Cellular Component: photosystem II (GO:0009523);; Cellular Component: chloroplast thylakoid membrane (GO:0009535);; Biological Process: photosynthesis, light harvesting (GO:0009765);; Cellular Component: integral component of membrane (GO:0016021);; Molecular Function: chlorophyll binding (GO:0016168);; Biological Process: protein-chromophore linka…	K08912|6.8e-153|sot:107058602|K08912 light-harvesting complex II chlorophyll a/b binding protein 1 | (RefSeq) chlorophyll a-b binding protein 1B, chloroplastic-like	Photosynthesis - antenna proteins (ko00196)	--	--	Chlorophyll A-B binding protein	Chlorophyll a-b binding protein 1B, chloroplastic OS=Solanum lycopersicum OX=4081 GN=CAB1B PE=3 SV=1	C	Energy production and conversion	PREDICTED: chlorophyll a-b binding protein 1B, chloroplastic-like [Solanum tuberosum]	cellular component: cell (GO:0005623);; cellular component: membrane (GO:0016020);; cellular component: macromolecular complex (GO:0032991);; cellular component: membrane part (GO:0044425);; cellular component: cell part (GO:0044464);; cellular component: organelle (GO:0043226);; cellular component: organelle part (GO:0044422);; biological process: metabolic process (GO:0008152);; biological proc…
Soltu.DM.02G014020	Soltu.DM.02G014020	12.0557	13.5428	15.5092	18.5611	28.2195	34.0161	42.2005	37.8623	39.198	0.0249559	0.78942	up	2.69313e-21	1.50781	up	--	--	Cellular Component: photosystem I (GO:0009522);; Cellular Component: photosystem II (GO:0009523);; Cellular Component: chloroplast thylakoid membrane (GO:0009535);; Biological Process: photosynthesis, light harvesting (GO:0009765);; Cellular Component: integral component of membrane (GO:0016021);; Molecular Function: chlorophyll binding (GO:0016168);; Biological Process: protein-chromophore linka…	K08912|7.0e-150|sot:102596765|K08912 light-harvesting complex II chlorophyll a/b binding protein 1 | (RefSeq) chlorophyll a-b binding protein 1B, chloroplastic-like	Photosynthesis - antenna proteins (ko00196)	--	--	Chlorophyll A-B binding protein	Chlorophyll a-b binding protein 1B, chloroplastic OS=Solanum lycopersicum OX=4081 GN=CAB1B PE=3 SV=1	C	Energy production and conversion	PREDICTED: chlorophyll a-b binding protein 1B, chloroplastic-like [Solanum tuberosum]	cellular component: cell (GO:0005623);; cellular component: membrane (GO:0016020);; cellular component: macromolecular complex (GO:0032991);; cellular component: membrane part (GO:0044425);; cellular component: cell part (GO:0044464);; cellular component: organelle (GO:0043226);; cellular component: organelle part (GO:0044422);; biological process: metabolic process (GO:0008152);; biological proc…
Soltu.DM.02G014030	Soltu.DM.02G014030	18.0937	25.8956	28.2972	28.983	32.2783	68.9228	82.6074	80.6293	76.5887	0.28815	0.5839	normal	1.32471e-17	1.66838	up	--	--	Cellular Component: photosystem I (GO:0009522);; Cellular Component: photosystem II (GO:0009523);; Cellular Component: chloroplast thylakoid membrane (GO:0009535);; Biological Process: photosynthesis, light harvesting (GO:0009765);; Cellular Component: integral component of membrane (GO:0016021);; Molecular Function: chlorophyll binding (GO:0016168);; Biological Process: protein-chromophore linka…	K08912|1.5e-152|sot:102596765|K08912 light-harvesting complex II chlorophyll a/b binding protein 1 | (RefSeq) chlorophyll a-b binding protein 1B, chloroplastic-like	Photosynthesis - antenna proteins (ko00196)	--	--	Chlorophyll A-B binding protein	Chlorophyll a-b binding protein 1B, chloroplastic OS=Solanum lycopersicum OX=4081 GN=CAB1B PE=3 SV=1	C	Energy production and conversion	PREDICTED: chlorophyll a-b binding protein 1B, chloroplastic-like [Solanum tuberosum]	cellular component: cell (GO:0005623);; cellular component: membrane (GO:0016020);; cellular component: macromolecular complex (GO:0032991);; cellular component: membrane part (GO:0044425);; cellular component: cell part (GO:0044464);; cellular component: organelle (GO:0043226);; cellular component: organelle part (GO:0044422);; biological process: metabolic process (GO:0008152);; biological proc…
Soltu.DM.02G014040	Soltu.DM.02G014040	63.1947	87.0267	82.6601	133.249	169.336	260.768	320.972	308.329	286.73	0.00335404	1.00146	up	2.96029e-31	1.92567	up	--	--	Cellular Component: photosystem I (GO:0009522);; Cellular Component: photosystem II (GO:0009523);; Cellular Component: chloroplast thylakoid membrane (GO:0009535);; Biological Process: photosynthesis, light harvesting (GO:0009765);; Cellular Component: integral component of membrane (GO:0016021);; Molecular Function: chlorophyll binding (GO:0016168);; Biological Process: protein-chromophore linka…	K08912|4.4e-152|sot:102597090|K08912 light-harvesting complex II chlorophyll a/b binding protein 1 | (RefSeq) chlorophyll a-b binding protein 1C, chloroplastic-like	Photosynthesis - antenna proteins (ko00196)	--	--	Chlorophyll A-B binding protein	Chlorophyll a-b binding protein 1B, chloroplastic OS=Solanum lycopersicum OX=4081 GN=CAB1B PE=3 SV=1	C	Energy production and conversion	PREDICTED: chlorophyll a-b binding protein 1C, chloroplastic-like isoform X2 [Solanum tuberosum]	cellular component: cell (GO:0005623);; cellular component: membrane (GO:0016020);; cellular component: macromolecular complex (GO:0032991);; cellular component: membrane part (GO:0044425);; cellular component: cell part (GO:0044464);; cellular component: organelle (GO:0043226);; cellular component: organelle part (GO:0044422);; biological process: metabolic process (GO:0008152);; biological proc…
Soltu.DM.02G014050	Soltu.DM.02G014050	106.248	157.536	146.505	263.668	175.506	453.971	453.221	493.524	412.089	0.0817786	0.791076	normal	6.42515e-19	1.6707	up	--	--	Cellular Component: photosystem I (GO:0009522);; Cellular Component: photosystem II (GO:0009523);; Cellular Component: chloroplast thylakoid membrane (GO:0009535);; Biological Process: photosynthesis, light harvesting (GO:0009765);; Cellular Component: integral component of membrane (GO:0016021);; Molecular Function: chlorophyll binding (GO:0016168);; Biological Process: protein-chromophore linka…	K08912|1.3e-151|sot:102593779|K08912 light-harvesting complex II chlorophyll a/b binding protein 1 | (RefSeq) Lhcb1-2; chlorophyll a-b binding protein 1C, chloroplastic	Photosynthesis - antenna proteins (ko00196)	--	--	Chlorophyll A-B binding protein	Chlorophyll a-b binding protein 1B, chloroplastic OS=Solanum lycopersicum OX=4081 GN=CAB1B PE=3 SV=1	C	Energy production and conversion	PREDICTED: chlorophyll a-b binding protein 1C, chloroplastic [Solanum tuberosum]	cellular component: cell (GO:0005623);; cellular component: membrane (GO:0016020);; cellular component: macromolecular complex (GO:0032991);; cellular component: membrane part (GO:0044425);; cellular component: cell part (GO:0044464);; cellular component: organelle (GO:0043226);; cellular component: organelle part (GO:0044422);; biological process: metabolic process (GO:0008152);; biological proc…
Soltu.DM.03G000820	Soltu.DM.03G000820	213.65	277.612	264.628	616.01	406.047	807.207	701.324	934.529	878.102	0.00271794	1.01116	up	9.20459e-22	1.6858	up	--	--	Cellular Component: photosystem I (GO:0009522);; Cellular Component: photosystem II (GO:0009523);; Cellular Component: chloroplast thylakoid membrane (GO:0009535);; Biological Process: photosynthesis, light harvesting (GO:0009765);; Cellular Component: integral component of membrane (GO:0016021);; Molecular Function: chlorophyll binding (GO:0016168);; Biological Process: protein-chromophore linka…	K08912|8.3e-151|sly:108491835|K08912 light-harvesting complex II chlorophyll a/b binding protein 1 | (RefSeq) Cab-3C; chlorophyll a-b binding protein 3C, chloroplastic	Photosynthesis - antenna proteins (ko00196)	--	--	Chlorophyll A-B binding protein	Chlorophyll a-b binding protein 3C, chloroplastic OS=Solanum lycopersicum OX=4081 GN=CAB3C PE=3 SV=1	P	Inorganic ion transport and metabolism	chlorophyll a-b binding protein 3C-like [Solanum tuberosum]	cellular component: cell (GO:0005623);; cellular component: membrane (GO:0016020);; cellular component: macromolecular complex (GO:0032991);; cellular component: membrane part (GO:0044425);; cellular component: cell part (GO:0044464);; cellular component: organelle (GO:0043226);; cellular component: organelle part (GO:0044422);; biological process: metabolic process (GO:0008152);; biological proc…
Soltu.DM.03G000830	Soltu.DM.03G000830	181.177	250.412	230.895	407.419	319.109	634.915	626.326	687.337	645.14	0.035343	0.81003	up	1.61359e-20	1.52572	up	--	--	Cellular Component: photosystem I (GO:0009522);; Cellular Component: photosystem II (GO:0009523);; Cellular Component: chloroplast thylakoid membrane (GO:0009535);; Biological Process: photosynthesis, light harvesting (GO:0009765);; Cellular Component: integral component of membrane (GO:0016021);; Molecular Function: chlorophyll binding (GO:0016168);; Biological Process: protein-chromophore linka…	K08912|3.7e-151|sot:102578242|K08912 light-harvesting complex II chlorophyll a/b binding protein 1 | (RefSeq) chlorophyll a-b binding protein 3C, chloroplastic-like	Photosynthesis - antenna proteins (ko00196)	--	--	Chlorophyll A-B binding protein	Chlorophyll a-b binding protein 3C, chloroplastic OS=Solanum lycopersicum OX=4081 GN=CAB3C PE=3 SV=1	P	Inorganic ion transport and metabolism	PREDICTED: chlorophyll a-b binding protein 3C, chloroplastic-like [Solanum tuberosum]	cellular component: cell (GO:0005623);; cellular component: membrane (GO:0016020);; cellular component: macromolecular complex (GO:0032991);; cellular component: membrane part (GO:0044425);; cellular component: cell part (GO:0044464);; cellular component: organelle (GO:0043226);; cellular component: organelle part (GO:0044422);; biological process: metabolic process (GO:0008152);; biological proc…
Soltu.DM.03G000840	Soltu.DM.03G000840	7.10256	8.33139	8.11936	5.05135	10.112	11.8471	14.6706	11.9687	18.1005	0.916842	0.132626	normal	0.000202121	0.886736	up	--	--	Cellular Component: photosystem I (GO:0009522);; Cellular Component: photosystem II (GO:0009523);; Cellular Component: chloroplast thylakoid membrane (GO:0009535);; Biological Process: photosynthesis, light harvesting (GO:0009765);; Cellular Component: integral component of membrane (GO:0016021);; Molecular Function: chlorophyll binding (GO:0016168);; Biological Process: protein-chromophore linka…	K08912|8.9e-153|sot:102605888|K08912 light-harvesting complex II chlorophyll a/b binding protein 1 | (RefSeq) chlorophyll a-b binding protein 3C, chloroplastic-like	Photosynthesis - antenna proteins (ko00196)	--	--	Chlorophyll A-B binding protein	Chlorophyll a-b binding protein 3C, chloroplastic OS=Solanum lycopersicum OX=4081 GN=CAB3C PE=3 SV=1	P	Inorganic ion transport and metabolism	PREDICTED: chlorophyll a-b binding protein 3C, chloroplastic-like [Solanum tuberosum]	cellular component: cell (GO:0005623);; cellular component: membrane (GO:0016020);; cellular component: macromolecular complex (GO:0032991);; cellular component: membrane part (GO:0044425);; cellular component: cell part (GO:0044464);; cellular component: organelle (GO:0043226);; cellular component: organelle part (GO:0044422);; biological process: metabolic process (GO:0008152);; biological proc…
Soltu.DM.03G000850	Soltu.DM.03G000850	5.7897	8.28285	8.41952	10.8157	9.49974	19.262	20.7128	17.1103	20.1187	0.257447	0.586637	normal	6.48869e-09	1.30203	up	--	--	Cellular Component: photosystem I (GO:0009522);; Cellular Component: photosystem II (GO:0009523);; Cellular Component: chloroplast thylakoid membrane (GO:0009535);; Biological Process: photosynthesis, light harvesting (GO:0009765);; Cellular Component: integral component of membrane (GO:0016021);; Molecular Function: chlorophyll binding (GO:0016168);; Biological Process: protein-chromophore linka…	K08912|1.2e-152|sot:102605549|K08912 light-harvesting complex II chlorophyll a/b binding protein 1 | (RefSeq) chlorophyll a-b binding protein 3C, chloroplastic	Photosynthesis - antenna proteins (ko00196)	--	--	Chlorophyll A-B binding protein	Chlorophyll a-b binding protein 3C, chloroplastic OS=Solanum lycopersicum OX=4081 GN=CAB3C PE=3 SV=1	P	Inorganic ion transport and metabolism	PREDICTED: chlorophyll a-b binding protein 3C, chloroplastic [Solanum tuberosum]	cellular component: cell (GO:0005623);; cellular component: membrane (GO:0016020);; cellular component: macromolecular complex (GO:0032991);; cellular component: membrane part (GO:0044425);; cellular component: cell part (GO:0044464);; cellular component: organelle (GO:0043226);; cellular component: organelle part (GO:0044422);; biological process: metabolic process (GO:0008152);; biological proc…
Soltu.DM.03G000860	Soltu.DM.03G000860	23.03	29.6702	22.6713	30.0334	37.4937	40.9379	49.501	47.6755	54.7164	0.223976	0.444998	normal	1.08906e-07	0.986509	up	--	--	Cellular Component: photosystem I (GO:0009522);; Cellular Component: photosystem II (GO:0009523);; Cellular Component: chloroplast thylakoid membrane (GO:0009535);; Biological Process: photosynthesis, light harvesting (GO:0009765);; Cellular Component: integral component of membrane (GO:0016021);; Molecular Function: chlorophyll binding (GO:0016168);; Biological Process: protein-chromophore linka…	K08912|2.6e-152|sly:108491835|K08912 light-harvesting complex II chlorophyll a/b binding protein 1 | (RefSeq) Cab-3C; chlorophyll a-b binding protein 3C, chloroplastic	Photosynthesis - antenna proteins (ko00196)	--	--	Chlorophyll A-B binding protein	Chlorophyll a-b binding protein 3C, chloroplastic OS=Solanum lycopersicum OX=4081 GN=CAB3C PE=3 SV=1	P	Inorganic ion transport and metabolism	chlorophyll a-b binding protein 3C, chloroplastic [Solanum lycopersicum]	cellular component: cell (GO:0005623);; cellular component: membrane (GO:0016020);; cellular component: macromolecular complex (GO:0032991);; cellular component: membrane part (GO:0044425);; cellular component: cell part (GO:0044464);; cellular component: organelle (GO:0043226);; cellular component: organelle part (GO:0044422);; biological process: metabolic process (GO:0008152);; biological proc…
Soltu.DM.03G000870	Soltu.DM.03G000870	6.80088	8.20812	10.5804	13.8468	11.1489	22.9191	34.2911	29.088	38.5666	0.159645	0.663328	normal	4.3198e-19	1.90158	up	--	--	Cellular Component: photosystem I (GO:0009522);; Cellular Component: photosystem II (GO:0009523);; Cellular Component: chloroplast thylakoid membrane (GO:0009535);; Biological Process: photosynthesis, light harvesting (GO:0009765);; Cellular Component: integral component of membrane (GO:0016021);; Molecular Function: chlorophyll binding (GO:0016168);; Biological Process: protein-chromophore linka…	K08912|4.3e-155|sot:102604320|K08912 light-harvesting complex II chlorophyll a/b binding protein 1 | (RefSeq) chlorophyll a-b binding protein 3C, chloroplastic-like	Photosynthesis - antenna proteins (ko00196)	--	--	Chlorophyll A-B binding protein	Chlorophyll a-b binding protein 3C, chloroplastic OS=Solanum lycopersicum OX=4081 GN=CAB3C PE=3 SV=1	C	Energy production and conversion	PREDICTED: chlorophyll a-b binding protein 3C, chloroplastic-like [Solanum tuberosum]	cellular component: cell (GO:0005623);; cellular component: membrane (GO:0016020);; cellular component: macromolecular complex (GO:0032991);; cellular component: membrane part (GO:0044425);; cellular component: cell part (GO:0044464);; cellular component: organelle (GO:0043226);; cellular component: organelle part (GO:0044422);; biological process: metabolic process (GO:0008152);; biological proc…
Soltu.DM.03G000900	Soltu.DM.03G000900	23.3111	23.4777	26.2969	29.8237	55.8978	57.6596	65.1277	57.84	66.7125	0.0377542	0.771094	up	1.84256e-21	1.35967	up	--	--	Cellular Component: photosystem I (GO:0009522);; Cellular Component: photosystem II (GO:0009523);; Cellular Component: chloroplast thylakoid membrane (GO:0009535);; Biological Process: photosynthesis, light harvesting (GO:0009765);; Cellular Component: integral component of membrane (GO:0016021);; Molecular Function: chlorophyll binding (GO:0016168);; Biological Process: protein-chromophore linka…	K08912|2.6e-121|sly:108491835|K08912 light-harvesting complex II chlorophyll a/b binding protein 1 | (RefSeq) Cab-3C; chlorophyll a-b binding protein 3C, chloroplastic	Photosynthesis - antenna proteins (ko00196)	--	--	Chlorophyll A-B binding protein	Chlorophyll a-b binding protein 3C, chloroplastic OS=Solanum lycopersicum OX=4081 GN=CAB3C PE=3 SV=1	P	Inorganic ion transport and metabolism	chlorophyll a-b binding protein 3C, chloroplastic [Solanum lycopersicum]	cellular component: cell (GO:0005623);; cellular component: membrane (GO:0016020);; cellular component: macromolecular complex (GO:0032991);; cellular component: membrane part (GO:0044425);; cellular component: cell part (GO:0044464);; cellular component: organelle (GO:0043226);; cellular component: organelle part (GO:0044422);; biological process: metabolic process (GO:0008152);; biological proc…
Soltu.DM.03G004830	Soltu.DM.03G004830	23.0429	32.7752	34.5695	25.1892	24.5955	48.2363	52.7263	38.556	56.8199	0.950948	0.0814112	normal	0.00786113	0.685563	up	--	--	Cellular Component: photosystem I (GO:0009522);; Cellular Component: photosystem II (GO:0009523);; Cellular Component: chloroplast thylakoid membrane (GO:0009535);; Biological Process: photosynthesis, light harvesting (GO:0009765);; Cellular Component: integral component of membrane (GO:0016021);; Molecular Function: chlorophyll binding (GO:0016168);; Biological Process: protein-chromophore linka…	K08912|1.6e-154|sot:102586241|K08912 light-harvesting complex II chlorophyll a/b binding protein 1 | (RefSeq) chlorophyll a-b binding protein 40, chloroplastic	Photosynthesis - antenna proteins (ko00196)	--	--	Chlorophyll A-B binding protein	Chlorophyll a-b binding protein 50, chloroplastic OS=Nicotiana tabacum OX=4097 GN=CAB50 PE=2 SV=1	P	Inorganic ion transport and metabolism	PREDICTED: chlorophyll a-b binding protein 40, chloroplastic [Solanum tuberosum]	cellular component: cell (GO:0005623);; cellular component: membrane (GO:0016020);; cellular component: macromolecular complex (GO:0032991);; cellular component: membrane part (GO:0044425);; cellular component: cell part (GO:0044464);; cellular component: organelle (GO:0043226);; cellular component: organelle part (GO:0044422);; biological process: metabolic process (GO:0008152);; biological proc…
Soltu.DM.03G030020	Soltu.DM.03G030020	233.955	290.857	295.56	387.296	314.751	624.862	807.147	790.821	723.833	0.240712	0.544909	normal	7.99729e-24	1.48063	up	--	--	Cellular Component: photosystem I (GO:0009522);; Cellular Component: photosystem II (GO:0009523);; Cellular Component: chloroplast thylakoid membrane (GO:0009535);; Biological Process: photosynthesis, light harvesting (GO:0009765);; Cellular Component: integral component of membrane (GO:0016021);; Molecular Function: chlorophyll binding (GO:0016168);; Biological Process: protein-chromophore linka…	K08910|3.0e-119|sot:102596966|K08910 light-harvesting complex I chlorophyll a/b binding protein 4 | (RefSeq) cab1; chlorophyll a-b binding protein 4, chloroplastic-like	Photosynthesis - antenna proteins (ko00196)	--	--	Chlorophyll A-B binding protein	Chlorophyll a-b binding protein 4, chloroplastic OS=Arabidopsis thaliana OX=3702 GN=LHCA4 PE=1 SV=1	P	Inorganic ion transport and metabolism	chlorophyll a-b binding protein 4, chloroplastic-like [Solanum tuberosum]	cellular component: cell (GO:0005623);; cellular component: membrane (GO:0016020);; cellular component: macromolecular complex (GO:0032991);; cellular component: membrane part (GO:0044425);; cellular component: cell part (GO:0044464);; cellular component: organelle (GO:0043226);; cellular component: organelle part (GO:0044422);; biological process: metabolic process (GO:0008152);; biological proc…
Soltu.DM.05G026750	Soltu.DM.05G026750	115.092	178.573	184.313	173.959	163.683	308.868	399.838	285.519	301.582	0.673103	0.315178	normal	5.73723e-05	0.98617	up	--	--	Cellular Component: photosystem I (GO:0009522);; Cellular Component: photosystem II (GO:0009523);; Cellular Component: chloroplast thylakoid membrane (GO:0009535);; Biological Process: photosynthesis, light harvesting (GO:0009765);; Cellular Component: integral component of membrane (GO:0016021);; Molecular Function: chlorophyll binding (GO:0016168);; Biological Process: protein-chromophore linka…	K08907|1.5e-112|sot:102587257|K08907 light-harvesting complex I chlorophyll a/b binding protein 1 | (RefSeq) chlorophyll a-b binding protein 6A, chloroplastic-like	Photosynthesis - antenna proteins (ko00196)	--	--	Chlorophyll A-B binding protein	Chlorophyll a-b binding protein 6A, chloroplastic OS=Solanum lycopersicum OX=4081 GN=CAB6A PE=2 SV=1	C	Energy production and conversion	PREDICTED: chlorophyll a-b binding protein 6A, chloroplastic-like [Solanum tuberosum]	cellular component: cell (GO:0005623);; cellular component: membrane (GO:0016020);; cellular component: macromolecular complex (GO:0032991);; cellular component: membrane part (GO:0044425);; cellular component: cell part (GO:0044464);; cellular component: organelle (GO:0043226);; cellular component: organelle part (GO:0044422);; biological process: metabolic process (GO:0008152);; biological proc…
Soltu.DM.06G025820	Soltu.DM.06G025820	29.7869	25.9815	28.8291	14.9342	40.9697	32.9118	48.2092	41.2562	45.1574	0.984471	0.0335888	normal	8.73056e-06	0.67245	up	--	--	Cellular Component: photosystem I (GO:0009522);; Cellular Component: photosystem II (GO:0009523);; Cellular Component: chloroplast thylakoid membrane (GO:0009535);; Biological Process: photosynthesis, light harvesting (GO:0009765);; Cellular Component: integral component of membrane (GO:0016021);; Molecular Function: chlorophyll binding (GO:0016168);; Biological Process: protein-chromophore linka…	K08910|4.3e-116|sot:102583646|K08910 light-harvesting complex I chlorophyll a/b binding protein 4 | (RefSeq) chlorophyll a-b binding protein 4, chloroplastic-like	Photosynthesis - antenna proteins (ko00196)	--	--	Chlorophyll A-B binding protein	Chlorophyll a-b binding protein 4, chloroplastic OS=Arabidopsis thaliana OX=3702 GN=LHCA4 PE=1 SV=1	P	Inorganic ion transport and metabolism	PREDICTED: chlorophyll a-b binding protein 4, chloroplastic-like [Solanum tuberosum]	cellular component: cell (GO:0005623);; cellular component: membrane (GO:0016020);; cellular component: macromolecular complex (GO:0032991);; cellular component: membrane part (GO:0044425);; cellular component: cell part (GO:0044464);; cellular component: organelle (GO:0043226);; cellular component: organelle part (GO:0044422);; biological process: metabolic process (GO:0008152);; biological proc…
Soltu.DM.07G015870	Soltu.DM.07G015870	304.849	476.415	461.338	651.722	613.832	931.772	1380.23	1294.7	1235.87	0.0795489	0.667237	normal	7.28524e-16	1.59399	up	--	--	Cellular Component: photosystem I (GO:0009522);; Cellular Component: photosystem II (GO:0009523);; Cellular Component: chloroplast thylakoid membrane (GO:0009535);; Biological Process: photosynthesis, light harvesting (GO:0009765);; Cellular Component: integral component of membrane (GO:0016021);; Molecular Function: chlorophyll binding (GO:0016168);; Biological Process: protein-chromophore linka…	K08913|5.5e-155|spen:107025923|K08913 light-harvesting complex II chlorophyll a/b binding protein 2 | (RefSeq) chlorophyll a-b binding protein 4, chloroplastic	Photosynthesis - antenna proteins (ko00196)	--	--	Chlorophyll A-B binding protein	Chlorophyll a-b binding protein 4, chloroplastic OS=Solanum lycopersicum OX=4081 GN=CAB4 PE=2 SV=1	C	Energy production and conversion	PREDICTED: chlorophyll a-b binding protein 4, chloroplastic [Solanum tuberosum]	cellular component: cell (GO:0005623);; cellular component: membrane (GO:0016020);; cellular component: macromolecular complex (GO:0032991);; cellular component: membrane part (GO:0044425);; cellular component: cell part (GO:0044464);; cellular component: organelle (GO:0043226);; cellular component: organelle part (GO:0044422);; biological process: metabolic process (GO:0008152);; biological proc…
Soltu.DM.07G024910	Soltu.DM.07G024910	40.6729	58.227	62.6567	84.1188	69.4223	144.78	175.167	201.204	214.131	0.154595	0.657925	normal	2.95574e-20	1.80056	up	--	--	Cellular Component: photosystem I (GO:0009522);; Cellular Component: photosystem II (GO:0009523);; Cellular Component: chloroplast thylakoid membrane (GO:0009535);; Biological Process: photosynthesis, light harvesting (GO:0009765);; Cellular Component: integral component of membrane (GO:0016021);; Molecular Function: chlorophyll binding (GO:0016168);; Biological Process: protein-chromophore linka…	K08914|7.9e-154|sly:101268123|K08914 light-harvesting complex II chlorophyll a/b binding protein 3 | (RefSeq) chlorophyll a-b binding protein 13, chloroplastic-like	Photosynthesis - antenna proteins (ko00196)	--	--	Chlorophyll A-B binding protein	Chlorophyll a-b binding protein 13, chloroplastic OS=Solanum lycopersicum OX=4081 GN=CAB13 PE=1 SV=1	C	Energy production and conversion	chlorophyll a-b binding protein 13, chloroplastic-like [Solanum lycopersicum]	cellular component: cell (GO:0005623);; cellular component: membrane (GO:0016020);; cellular component: macromolecular complex (GO:0032991);; cellular component: membrane part (GO:0044425);; cellular component: cell part (GO:0044464);; cellular component: organelle (GO:0043226);; cellular component: organelle part (GO:0044422);; biological process: metabolic process (GO:0008152);; biological proc…
Soltu.DM.08G015890	Soltu.DM.08G015890	61.1146	93.2029	86.4405	109.252	53.8685	209.616	210.443	242.161	218.013	0.638148	0.383843	normal	2.53184e-13	1.42822	up	--	--	Cellular Component: photosystem I (GO:0009522);; Cellular Component: photosystem II (GO:0009523);; Cellular Component: chloroplast thylakoid membrane (GO:0009535);; Biological Process: photosynthesis, light harvesting (GO:0009765);; Cellular Component: integral component of membrane (GO:0016021);; Molecular Function: chlorophyll binding (GO:0016168);; Biological Process: protein-chromophore linka…	K08912|3.6e-154|sot:102598575|K08912 light-harvesting complex II chlorophyll a/b binding protein 1 | (RefSeq) chlorophyll a-b binding protein 3C, chloroplastic-like	Photosynthesis - antenna proteins (ko00196)	--	--	Chlorophyll A-B binding protein	Chlorophyll a-b binding protein 3C, chloroplastic OS=Solanum lycopersicum OX=4081 GN=CAB3C PE=3 SV=1	P	Inorganic ion transport and metabolism	PREDICTED: chlorophyll a-b binding protein 3C, chloroplastic-like isoform X1 [Solanum tuberosum]	cellular component: cell (GO:0005623);; cellular component: membrane (GO:0016020);; cellular component: macromolecular complex (GO:0032991);; cellular component: membrane part (GO:0044425);; cellular component: cell part (GO:0044464);; cellular component: organelle (GO:0043226);; cellular component: organelle part (GO:0044422);; biological process: metabolic process (GO:0008152);; biological proc…
Soltu.DM.10G003340	Soltu.DM.10G003340	305.884	396.808	409.319	425.889	270.186	601.986	704.953	667.526	619.36	0.877874	0.166237	normal	1.18458e-06	0.831987	up	--	--	Cellular Component: photosystem I (GO:0009522);; Cellular Component: photosystem II (GO:0009523);; Cellular Component: chloroplast thylakoid membrane (GO:0009535);; Biological Process: photosynthesis, light harvesting (GO:0009765);; Cellular Component: integral component of membrane (GO:0016021);; Molecular Function: chlorophyll binding (GO:0016168);; Biological Process: protein-chromophore linka…	K08909|4.8e-154|sot:102601093|K08909 light-harvesting complex I chlorophyll a/b binding protein 3 | (RefSeq) Lhca3, cab; chlorophyll a-b binding protein 8, chloroplastic	Photosynthesis - antenna proteins (ko00196)	--	--	Chlorophyll A-B binding protein	Chlorophyll a-b binding protein 8, chloroplastic OS=Solanum lycopersicum OX=4081 GN=CAB8 PE=3 SV=1	C	Energy production and conversion	PREDICTED: chlorophyll a-b binding protein 8, chloroplastic [Solanum tuberosum]	cellular component: cell (GO:0005623);; cellular component: membrane (GO:0016020);; cellular component: macromolecular complex (GO:0032991);; cellular component: membrane part (GO:0044425);; cellular component: cell part (GO:0044464);; cellular component: organelle (GO:0043226);; cellular component: organelle part (GO:0044422);; biological process: metabolic process (GO:0008152);; biological proc…
Soltu.DM.12G023640	Soltu.DM.12G023640	23.0926	29.7427	32.7741	36.0146	46.3756	79.0114	157.294	163.571	160.599	0.130845	0.681204	normal	3.02606e-51	2.42723	up	--	--	Cellular Component: photosystem I (GO:0009522);; Cellular Component: photosystem II (GO:0009523);; Cellular Component: chloroplast thylakoid membrane (GO:0009535);; Biological Process: photosynthesis, light harvesting (GO:0009765);; Cellular Component: integral component of membrane (GO:0016021);; Molecular Function: chlorophyll binding (GO:0016168);; Biological Process: protein-chromophore linka…	K08913|7.2e-155|sot:102606321|K08913 light-harvesting complex II chlorophyll a/b binding protein 2 | (RefSeq) chlorophyll a-b binding protein 5, chloroplastic	Photosynthesis - antenna proteins (ko00196)	--	--	Chlorophyll A-B binding protein	Chlorophyll a-b binding protein 37, chloroplastic OS=Petunia sp. OX=4104 GN=CAB37 PE=3 SV=1	C	Energy production and conversion	PREDICTED: chlorophyll a-b binding protein 5, chloroplastic [Solanum tuberosum]	cellular component: cell (GO:0005623);; cellular component: membrane (GO:0016020);; cellular component: macromolecular complex (GO:0032991);; cellular component: membrane part (GO:0044425);; cellular component: cell part (GO:0044464);; cellular component: organelle (GO:0043226);; cellular component: organelle part (GO:0044422);; biological process: metabolic process (GO:0008152);; biological proc…
Soltu.DM.12G026250	Soltu.DM.12G026250	16.3749	25.845	15.3237	9.32731	5.05802	11.1204	12.0906	13.0528	10.2886	0.0656149	-0.827177	normal	0.0409056	-0.631987	down	--	--	Cellular Component: photosystem I (GO:0009522);; Cellular Component: photosystem II (GO:0009523);; Cellular Component: chloroplast thylakoid membrane (GO:0009535);; Biological Process: photosynthesis, light harvesting (GO:0009765);; Cellular Component: integral component of membrane (GO:0016021);; Molecular Function: chlorophyll binding (GO:0016168);; Biological Process: protein-chromophore linka…	K08908|7.6e-157|sot:102580711|K08908 light-harvesting complex I chlorophyll a/b binding protein 2 | (RefSeq) chlorophyll a-b binding protein, chloroplastic	Photosynthesis - antenna proteins (ko00196)	--	--	Chlorophyll A-B binding protein	Photosystem I chlorophyll a/b-binding protein 6, chloroplastic OS=Arabidopsis thaliana OX=3702 GN=LHCA6 PE=1 SV=1	P	Inorganic ion transport and metabolism	PREDICTED: chlorophyll a-b binding protein, chloroplastic [Solanum tuberosum]	cellular component: cell (GO:0005623);; cellular component: membrane (GO:0016020);; cellular component: macromolecular complex (GO:0032991);; cellular component: membrane part (GO:0044425);; cellular component: cell part (GO:0044464);; cellular component: organelle (GO:0043226);; cellular component: organelle part (GO:0044422);; biological process: metabolic process (GO:0008152);; biological proc…
Soltu.DM.12G028930	Soltu.DM.12G028930	44.8654	48.1611	46.6781	28.8909	48.792	44.8075	74.5668	66.2309	70.3503	0.803241	-0.181824	normal	1.07068e-05	0.600834	up	--	--	Cellular Component: photosystem I (GO:0009522);; Cellular Component: photosystem II (GO:0009523);; Cellular Component: chloroplast thylakoid membrane (GO:0009535);; Biological Process: photosynthesis, light harvesting (GO:0009765);; Cellular Component: integral component of membrane (GO:0016021);; Molecular Function: chlorophyll binding (GO:0016168);; Biological Process: protein-chromophore linka…	K08909|6.1e-157|sot:102589781|K08909 light-harvesting complex I chlorophyll a/b binding protein 3 | (RefSeq) chlorophyll a-b binding protein 8, chloroplastic-like	Photosynthesis - antenna proteins (ko00196)	--	--	Chlorophyll A-B binding protein	Chlorophyll a-b binding protein 8, chloroplastic OS=Solanum lycopersicum OX=4081 GN=CAB8 PE=3 SV=1	C	Energy production and conversion	PREDICTED: chlorophyll a-b binding protein 8, chloroplastic-like [Solanum tuberosum]	cellular component: cell (GO:0005623);; cellular component: membrane (GO:0016020);; cellular component: macromolecular complex (GO:0032991);; cellular component: membrane part (GO:0044425);; cellular component: cell part (GO:0044464);; cellular component: organelle (GO:0043226);; cellular component: organelle part (GO:0044422);; biological process: metabolic process (GO:0008152);; biological proc…
Soltu.DM.12G029100	Soltu.DM.12G029100	196.383	230.916	259.787	286.913	288.448	486.162	704.333	713.366	727.353	0.253922	0.507612	normal	2.091e-30	1.62031	up	--	--	Cellular Component: photosystem I (GO:0009522);; Cellular Component: photosystem II (GO:0009523);; Cellular Component: chloroplast thylakoid membrane (GO:0009535);; Biological Process: photosynthesis, light harvesting (GO:0009765);; Cellular Component: integral component of membrane (GO:0016021);; Molecular Function: chlorophyll binding (GO:0016168);; Biological Process: protein-chromophore linka…	K08914|1.6e-154|sot:102586284|K08914 light-harvesting complex II chlorophyll a/b binding protein 3 | (RefSeq) chlorophyll a-b binding protein 13, chloroplastic	Photosynthesis - antenna proteins (ko00196)	--	--	Chlorophyll A-B binding protein	Chlorophyll a-b binding protein 13, chloroplastic OS=Solanum lycopersicum OX=4081 GN=CAB13 PE=1 SV=1	C	Energy production and conversion	PREDICTED: chlorophyll a-b binding protein 13, chloroplastic [Solanum tuberosum]	cellular component: cell (GO:0005623);; cellular component: membrane (GO:0016020);; cellular component: macromolecular complex (GO:0032991);; cellular component: membrane part (GO:0044425);; cellular component: cell part (GO:0044464);; cellular component: organelle (GO:0043226);; cellular component: organelle part (GO:0044422);; biological process: metabolic process (GO:0008152);; biological proc…

## Sheet: Sheet1
Table S2 Analysis of physicochemical properties of potato Light-trapping protein
protein	Molecular formula	Molecular weight（Da）	atomicity	IP	positively charged residues	negatively charged residues	Fat coefficient	Coefficient of instability	Hydrophobicity coefficient
CP24	C1264H1918N320O345S5	27277.4	3852	6.15	23	22	87.03	21.85	-0.118
CP1B	C1563H2411N411O455S12	34624.5	4852	5.46	27	33	87.3	31.93	-0.01
LHCB1	C1284H1961N331O373S11	28355.3	3960	5.47	22	26	77.53	23.42	-0.013
CP40	C1289H1969N329O373S11	28395.5	3971	5.47	22	26	79.33	25.62	-0.015
LHCA4	C1266H1923N325O361S4	27600.4	3879	6.43	21	22	84.28	39.11	0.103
CP8	C1337H2068N348O381S7	29337.7	4141	8.65	24	22	86.92	29.75	0.034
CP50	C1332H2002N334O363S11	28855.2	4042	5.57	23	28	81.04	45.2	0.036
LHCA3	C1342H2065N343O375S7	29228.7	4132	8.61	24	22	86.19	33.16	0.029
LHCB12	C1281H1955N331O375S9	28281.2	3951	5.47	22	26	76.78	23.03	0.018
CP3C	C1087H1659N279O327S6	24060.2	3358	4.99	18	24	75.79	25.01	0.096
LHCB13	C1288H1961N331O371S10	28339.3	3961	5.47	22	26	78.28	23.13	-0.036
CP5	C1302H1970N338O378S8	28662.5	3996	5.06	21	28	78.11	30.86	0.067

## Sheet: Sheet2
Table S3 Prediction of secondary structure of potato Light-trapping protein
Secondary structure	Alphahelix	Extendedstrand	Betaturn	Randomcoil
CP24	99	23	6	128
CP1B	101	47	18	156
LHCB1	95	16	12	144
CP40	97	13	13	144
LHCA4	98	9	4	133
CP8	110	14	11	138
CP50	106	20	10	124
LHCA3	102	15	14	142
LHCB12	103	16	10	138
CP3C	78	32	12	106
LHCB13	105	17	9	136
CP5	110	21	11	123

## Sheet: Sheet3
Table.S4 Subcellular localization of potato Light-trapping protein
protein	nucleus	Plasma membrane	extracellular	mitochondria	Peroxisomes	chloroplast
CP24	0	0.08	0.73	0.07	0.09	9.03
CP1B	0	0.01	0.72	0.04	0.1	9.13
LHCB1	0	0.02	0.55	0.04	0.07	9.32
CP40	0	0.02	0.55	0.04	0.07	9.93
LHCA4	0	0.04	0.57	0.03	0.05	9.29
CP8	0	0.08	0.7	0.06	0.09	9.07
CP50	0	0.05	0.51	0	0.04	9.36
LHCA3	0	0.07	0.71	0.07	0.09	9.06
LHCB12	0	0.01	0.55	0.04	0.07	9.33
CP3C	0	0.03	0.67	0.04	0.09	9.16
LHCB13	0	0.01	0.55	0.04	0.07	9.32
CP5	0	0.02	0.57	0.04	0.08	9.29

## Sheet: Sheet4
Table S5 Design of real⁃time quantitative PCR primers
Gene	C ode	Forward primer	Reverse primer	use
Soltu.DM.01G044260	CP24	TTGAAATGGTACAGAGAGG	AGAAGTGTGCCAAAAGAGA	Real-time fluorescence quantitative primers
Soltu.DM.02G014010	CP1B	TTCTTCCCCTTCTTTTGC	TATCCCACCCGTAGTCAC	Real-time fluorescence quantitative primers
Soltu.DM.03G000860	LHCB1	AAACTCGCACCATCTTCTT	TATCCCATCCATAGTCACC	Real-time fluorescence quantitative primers
Soltu.DM.03G004830	CP40	TGACTATGGATGGGACAC	CTCACTGAAAATCTGGGA	Real-time fluorescence quantitative primers
Soltu.DM.06G025820	LHCA4	TGTAACGACGCAAGCCTC	CAAAACCATTGTCACCAG	Real-time fluorescence quantitative primers
Soltu.DM.10G003340	CP8	CGGTGACTTTGGCTTTGAT	TGCTGTTTCTTGTGGGATG	Real-time fluorescence quantitative primers
Soltu.DM.12G026250	CP50	AGCCATTCACTCCACAGC	AAAATCTCCAGGCAAACT	Real-time fluorescence quantitative primers
Soltu.DM.12G028930	LHCA3	TACTGCCACTCCACCTGTT	TTCCATTGATGACCTCTCC	Real-time fluorescence quantitative primers
Soltu.DM.03G000840	LHCB12	AAACTCTCACCATCTTCTT	TCCCATCCATAGTCACCAG	Real-time fluorescence quantitative primers
Soltu.DM.03G000900	CP3C	GCAAAGCCCGCCTCCTCT	CCAGCCTCCAACTCACGA	Real-time fluorescence quantitative primers
Soltu.DM.08G015890	LHCB13	GTTGAGGGTTACCGTATTGC	TTGATTTCTTTTACTTTGAG	Real-time fluorescence quantitative primers
Soltu.DM.12G023640	CP5	ACCTTATCCATGCTCAGAG	AGAACATAGCCAATCGCCC	Real-time fluorescence quantitative primers
efla	efla	GATGTTGTGCCAAAGGATGT	AACTTGGTCAATGCGAGA	Internal reference primer
CP24	CP24	CGGGATCCATGGCTACAACATCTGCTGCGGT	GCTCTAGACAAACCAAGAGCTCCCAGGGGGG	For gene cloning
M13	M13	TGTAAAACGACGGCCAGT	CAGGAAACAGCTATGACC	Verify connection to carrier
35S+CP24 F	35S+CP24 R	AATTCGGTCCCCAGATTAGCCT	CAAACCAAGAGCTCCCAGGGGG	Identification of transgenic plants
